# Supplementary material for: Type I interferons affect the metabolic fitness of CD8+ T cells from patients with systemic lupus erythematosus
Source: Nat Commun. 2021 Mar 31;12:1980. doi: 10.1038/s41467-021-22312-y (PMC8012390; doi:10.1038/s41467-021-22312-y)
Supplement: Supplementary file 4 — Source Data File [file 41467_2021_22312_MOESM4_ESM.xlsx]

## Sheet: Figure 2
Figure 2a	MTG (MFI)
	HC (n=20)	IFN-Neg SLE (n=8)	IFN-High SLE (n=13)	RA (n=7)
	6381	4751	7973	4570
	7372	1815	5262	4068
	6587	6365	2720	5379
	4559	3745	4168	5930
	2274	4482	12904	3801
	2163	3639	7992	3385
	3321	1765	3451	2556
	4570	2526	7390
	3596		6532
	7123		5873
	3904		5689
	3281		4671
	2444		5988
	2466
	3932
	3155
	1587
	2038
	2562
	2163
Figure 2b	MTDR (MFI)
	HC (n=20)	IFN-Neg SLE (n=8)	IFN-High SLE (n=13)	RA (n=7)
	11611	10653	14105	9750
	7300	3613	11554	7648
	15839	22397	5873	12950
	10368	12747	8882	14529
	5186	3702	31640	9329
	4880	8838	18158	8925
	7536	2053	10158	2484
	12534	3180	12876
	12572		23932
	16805		21999
	8292		23460
	8540		15480
	8758		17156
	8773
	8272
	10638
	6741
	5945
	6212
	2909
Figure 2c	TMRM (MFI)
	HC (n=22)	IFN-Neg SLE (n=12)	IFN-High SLE (n=13)	RA (n=5)
	1404	14316	1592	1985
	2009	4581	2556	3821
	2609	998	14351	1466
	2550	4964	4218	1719
	2130	2944	6381	681
	2009	13164	19683
	1283	4249	15226
	1480	1248	8415
	1173	3157	3257
	4333	5916	5314
	2544	2016	9822
	2252	3108	3329
	2038		3980
	3536
	3195
	2753
	3570
	2163
	2958
	1283
	1112
	2150
Figure 2d	Percentage of cROS+ cells					Percentage of mROS+ cells
	HC (n=22)	IFN-Neg SLE (n=11)	IFN-High SLE (n=15)	RA (n=4)		HC (n=22)	IFN-Neg SLE (n=11)	IFN-High SLE (n=15)	RA (n=4)
	42.5	56.2	87	19.6		6.5	7.2	68.9	15.2
	25.4	44.1	52.3	24.7		10.4	9.84	16.6	24.5
	20.3	39.3	30.3	16.4		5.57	6.36	5.08	15
	30.9	15.1	26.2	21.1		7.74	0.97	13.3	2.33
	23.3	56.2	55.5			5.23	17.3	17.3
	19.6	34.5	31.4			8.19	21.6	12.1
	29.5	20.8	39.6			8.97	3.07	13.1
	20.6	36.7	55.3			1.61	5.08	8.45
	24.2	46.4	61.4			28	7.13	7.66
	31	34.1	48.4			7.77	4.36	3.43
	25.8	41	25.4			3.35	5.29	5.84
	27.2		27.8			6.34		4.43
	26.6		46.8			1.07		18.3
	25.9		28.4			2.54		19.3
	28.7		28.2			4.75		2.01
	23.3					3.93
	25.7					21.2
	28.4					1.71
	38.7					7.12
	22.1					1.92
	17.2					1.52
	35					2.85
Figure 2f	Total Mitochondri volume (μm3)
	IFN-Neg SLE (n=100)	IFN-High SLE (n=102)
	10.8637	15.1403
	11.8443	15.5039
	12.2625	20.2893
	13.9738	14.6779
	14.544	18.4358
	10.9798	18.6685
	8.58035	18.293
	8.76664	14.6492
	13.9088	17.1722
	12.4279	23.9573
	12.7926	12.8114
	14.2085	17.7262
	16.5638	19.5394
	10.2233	17.364
	14.3321	14.8459
	13.9411	14.4329
	23.1808	19.2428
	9.67604	18.0913
	13.4724	21.9666
	12.7558	18.211
	15.7698	19.8549
	12.4674	51.8248
	13.8033	26.1624
	12.9199	19.3499
	12.6519	21.3324
	10.5446	16.7552
	9.58549	16.2254
	15.0559	15.2826
	14.4145	12.9029
	16.8791	15.2155
	9.54194	17.0465
	14.5835	12.2715
	11.8036	18.7463
	11.8658	16.9295
	13.596	21.5248
	15.109	15.0815
	14.6377	12.4366
	12.0034	25.1538
	11.3017	17.761
	11.1464	21.934
	14.7745	15.5283
	10.8392	16.1697
	14.1115	9.77386
	8.34977	16.6022
	11.6053	10.6471
	12.7873	12.5021
	10.0876	14.2521
	18.6237	11.7163
	17.928	12.4612
	17.9655	28.1452
	9.22196	8.12961
	11.4854	18.4275
	29.7892	12.5024
	13.3137	20.8431
	12.5022	23.0328
	32.3903	11.7393
	19.0404	14.1686
	13.2732	12.3269
	6.82113	15.0451
	12.996	9.87241
	14.0875	7.14452
	24.6299	21.8485
	11.272	16.772
	10.9671	14.6276
	14.2127	14.7519
	9.13256	10.3759
	11.7866	18.0737
	11.0887	12.7451
	14.8582	19.2008
	7.76898	16.4789
	4.36528	14.3799
	16.4444	15.558
	14.1749	14.7259
	8.89845	10.3085
	16.6965	10.2866
	12.336	17.1302
	10.1622	29.0028
	6.96478	23.9103
	10.5658	22.139
	12.5512	23.6304
	10.0506	16.9926
	13.4132	20.4997
	13.0169	28.2574
	10.8127	26.7724
	11.2573	18.1664
	11.5152	22.0844
	29.1869	25.4883
	6.61186	20.0654
	19.9684	20.7457
	31.1474	21.1963
	11.6154	19.9808
	15.6427	27.2734
	31.499	15.8135
	20.0659	16.4146
	16.6811	26.7716
	23.5455	16.0714
	23.53	11.6919
	20.5478	17.3282
	25.0053	7.68883
	26.6304	12.133
		26.8682
		19.5862

## Sheet: Figure 3
Figure 3a	CD8 T cells
	Basal OCR (pmol/min)				Maximal OCR (pmol/min)				SRC (% of baseline)
	HC (n=12)	IFN-Neg SLE (n=7)	IFN-High SLE (n=8)		HC (n=12)	IFN-Neg SLE (n=7)	IFN-High SLE (n=8)		HC (n=12)	IFN-Neg SLE (n=7)	IFN-High SLE (n=8)
	22.3232	19.8038	6.39806		103.551	82.421	7.68429		363.87	316.188	20.1035
	16.2242	23.912	20.1449		36.6944	72.0758	41.111		126.171	201.421	104.077
	21.0646	11.7278	30.4636		48.4333	20.8769	79.3882		129.928	78.0129	160.6
	15.0194	41.593	29.1067		59.0549	134.123	95.2104		293.19	222.466	227.108
	23.3804	23.4659	29.9294		116.621	51.7839	84.7213		398.799	120.677	183.071
	34.03	38.4592	11.39		143.214	135.122	11.6736		320.848	251.338	2.48936
	22.2282	35.4769	13.3973		48.7835	74.5593	28.2744		119.466	110.163	111.046
	25.9103		12.6109		91.2509		28.1313		252.18		123.071
	44.1032				138.409				213.829
	25.3483				91.3407				260.343
	25.9213				41.5375				60.2442
	31.4789				99.803				217.048
	CD4 T cells
	Basal OCR (pmol/min)				Maximal OCR (pmol/min)				SRC (% of baseline)
	HC (n=12)	IFN-Neg SLE (n=7)	IFN-High SLE (n=8)		HC (n=12)	IFN-Neg SLE (n=7)	IFN-High SLE (n=8)		HC (n=12)	IFN-Neg SLE (n=7)	IFN-High SLE (n=8)
	28.4419	21.1709	29.4624		80.6726	51.6428	49.8115		183.64	143.933	69.068
	28.521	18.4742	24.9569		78.2328	34.6041	38.9597		174.299	87.3103	56.1081
	24.4723	23.4203	23.5981		45.4071	29.8767	43.5821		85.5445	27.5678	84.6843
	6.39978	24.9103	25.4774		16.7102	50.3965	90.3642		161.106	102.311	254.684
	23.7904	36.6411	26.7207		121.159	67.9699	85.837		409.279	85.502	221.237
	27.8891	35.0945	30.1031		73.7016	86.4997	66.4671		164.267	146.476	120.798
	29.6468	34.1914	25.2981		60.1407	85.5177	39.4541		102.857	150.115	55.9569
	20.2287		29.8059		45.6339		47.8396		125.59		60.504
	37.8287				96.9628				156.321
	21.0264				43.1158				105.056
	22.7693				38.3462				68.4122
	32.1958				64.085				99.0474
Figure 3b	Percentage of Annexin V-/PI-				Percentage of Annexin V+/PI-				Percentage of Annexin V+/P+
	HC (n=11)	IFN-Neg SLE (n=11)	IFN-High SLE (n=12)		HC (n=11)	IFN-Neg SLE (n=11)	IFN-High SLE (n=12)		HC (n=11)	IFN-Neg SLE (n=11)	IFN-High SLE (n=12)
	66.6	24.6	29.9		22.1	57.7	57.4		11	17.4	12.6
	78.9	74.6	47		14.8	17	29.4		6.09	7.44	23.5
	80.1	37.1	60.7		14.4	52	20.8		5.37	10.6	18.3
	65.6	64.4	67.9		23.7	24.9	20.8		10.5	9.79	10.9
	57.3	57.2	68.7		30	33.7	22.5		12.5	8.59	7.79
	51.2	74	56.2		31.1	11.6	27.3		17.5	14.3	16.5
	55.9	63.5	55.6		28.6	27.1	26		15.3	9.33	18.4
	76	69.8	49.9		18.4	21.2	28.6		5.46	7.95	21.1
	80.7	75.9	69.2		14.5	14.9	22		4.72	9.08	8.49
	60.4	63.8	78		26.9	26.3	14.6		12.7	9.64	5.32
	60.6	62.5	68.9		27.3	23.6	21.5		12.1	13.7	9.53
			69				19.2				11.8

## Sheet: Figure 4
Figure 4a	MT-ND3 (Expression Relative to 18s)					MT-CYTB (Expression Relative to 18s)
	-αCD3/CD28	-αCD3/CD28	+αCD3/CD28	+αCD3/CD28		-αCD3/CD28	-αCD3/CD28	+αCD3/CD28	+αCD3/CD28
	-IFNα	+IFNα	-IFNα	+IFNα		-IFNα	+IFNα	-IFNα	+IFNα
	0.00202613	0.00104107	0.00232662	0.00230918		0.00510002	0.00513178	0.00376096	0.00260824
	0.00426512	0.00290207	0.00290419	0.00202621		0.0113408	0.00842272	0.00685912	0.00578304
	0.00497549	0.00111712	0.00197448	0.00148799		0.0109952	0.003392	0.00624932	0.00398145
	0.00216277	0.00175289	0.00274	0.00247		0.00555378	0.00382318	0.00721483	0.00394749
	0.00229546	0.00170144	0.00258	0.00231		0.00685786	0.00556143	0.00521	0.00449
	0.004	0.00294				0.01068	0.0049	0.00407	0.00404
	0.00255	0.00144				0.00679	0.00254
Figure 4b	MTG (MFI)					MTDR (MFI)
	-αCD3/CD28	-αCD3/CD28	+αCD3/CD28	+αCD3/CD28		-αCD3/CD28	-αCD3/CD28	+αCD3/CD28	+αCD3/CD28
	-IFNα	+IFNα	-IFNα	+IFNα		-IFNα	+IFNα	-IFNα	+IFNα
	4024	3227	4176	5874		1928	2905	2619	5580
	2609	2279	4290	4575		614	810	3151	3708
	661	676	2804	4167		1177	1518	2447	3754
	1330	1368	6559	7886		2033	2115	5180	5887
	2519	2189	8081	9095		1373	1603	6002	6107
	2788	1968	11827	12018		1405	3266	1815	6002
	2837	4398	5347	5900				2387	2310
Figure 4c	Basal OCR (pmol/min)					Maximal OCR (pmol/min)					SRC (% of baseline)
	-αCD3/CD28	-αCD3/CD28	+αCD3/CD28	+αCD3/CD28		-αCD3/CD28	-αCD3/CD28	+αCD3/CD28	+αCD3/CD28		-αCD3/CD28	-αCD3/CD28	+αCD3/CD28	+αCD3/CD28
	-IFNα	+IFNα	-IFNα	+IFNα		-IFNα	+IFNα	-IFNα	+IFNα		-IFNα	+IFNα	-IFNα	+IFNα
	12.4764	29.1894	22.1405	24.7734		80.5236	85.6126	93.1625	105.05		545.407	193.301	320.778	324.046
	13.5221	24.4701	18.2858	30.1983		32.059	64.016	96.2101	72.7107		137.086	161.609	426.145	140.778
	12.3314	11.8618	10.9816	19.6929		29.7546	47.3778	50.7616	80.6862		141.291	299.415	362.241	309.722
	21.9184	28.5418	28.2423	44.3421		81.1416	56.4695	97.7981	108.626		270.199	97.8488	246.283	144.972
	16.688	28.7131	23.8776	33.4489		39.5243	81.0692	79.4945	96.7147		136.843	182.342	232.925	189.142
	13.0269	27.1005	26.2346	36.6453		87.4704	106.896	59.9972	78.8262		571.458	294.442	128.695	115.106
	22.2612	26.082	23.012	25.5311		91.8721	56.4902	49.0633	51.6873		312.701	116.587	113.208	102.449
			12.4499	20.0562				49.3922	57.5419				296.727	186.904
Figure 4d	OCR (% normalised to basal level of each individual)
	Time after +αCD3/CD28 stimulation (minutes)	+αCD3/CD28						+αCD3/CD28
		-IFNα						+IFNα
	-30	100	100	100	100	100	100	100	100	100	100	100	100
	6	111.138	144.76	157.356	135.311	157.338	131.665	103.248	129.965	144.217	117.701	122.425	107.318
	60	87.6771	112.873	149.764	127.566	150.934	120.245	69.2856	98.9886	126.134	99.4559	88.4029	90.3651
	120	73.0699	111.705	123.564	93.761	145.122	97.7597	50.7769	83.791	88.228	66.5952	66.2061	67.0753
	Time after PMA/I stimulation (minutes)	+αCD3/CD28						+αCD3/CD28
		-IFNα						+IFNα
	-30	100	100	100	100	100	100	100	100	100	100	100	100
	6	149.402	231.94	282.418	180.628	349.231	235.296	139.161	185.821	245.843	155.864	220.779	167.062
	60	117.75	237.101	220.533	168.498	278.377	201.248	87.4794	153.588	180.697	130.547	114.578	112.791
	120	76.0708	177.033	137.765	112.029	175.662	136.042	52.4733	110.05	98.7201	67.7086	51.9878	67.1723

## Sheet: Figure 5
Figure 5a	Fold-change of each individual sample exposed to αCD3/CD28 beads only
	Annexin V-/PI-			Annexin V+/PI-			Annexin V+/P+
	+αCD3/CD28	+αCD3/CD28		+αCD3/CD28	+αCD3/CD28		+αCD3/CD28	+αCD3/CD28
	-IFNα	+IFNα		-IFNα	+IFNα		-IFNα	+IFNα
	1	0.631902		1	0.945455		1	0.631902
	1	0.5625		1	1.50402		1	0.5625
	1	0.543269		1	0.717314		1	0.543269
	1	0.59096		1	1.41758		1	0.59096
	1	0.489117		1	2.25		1	0.489117
	1	1.00962		1	1.15847		1	1.00962
	1	0.723514		1	1.592		1	0.723514
Figure 5b	Percentage of AnnexinV+/CFSElow (CD3+CD8+ gated) after restimulation
	+αCD3/CD28	+αCD3/CD28	+αCD3/CD28	+αCD3/CD28	+αCD3/CD28	+αCD3/CD28	+αCD3/CD28	+αCD3/CD28
	-IFNα	+IFNα	-IFNα	+IFNα	-IFNα	+IFNα	-IFNα	+IFNα
	Unstimulated		1:16 Beads:Cells Ratio		1:8 Beads:Cells Ratio		1:4 Beads:Cells Ratio
	15.7	17.1	32.2	51.4	47.8	68.9	11.1	33.5
	21.8	13.5	32.8	56.7	26.3	70.2	38.5	59.7
	14.1	22	14	26.5	12.5	31.7	45	46.9
	12.2	22	17.8	43.6	26.9	55	45.4	48.9
	10.7	7.99	29.1	31	36.2	41	33.6	61.5
	13.3	20.1	24.2	28.6	35.9	46
	12.8	13.2	14.7	27.8	25.3	47.3
Figure 5c	Percentages of CD69+ cells			Percentages of CD25+ cells			Percentages of CD107a+ cells
	+αCD3/CD28	+αCD3/CD28		+αCD3/CD28	+αCD3/CD28		+αCD3/CD28	+αCD3/CD28
	-IFNα	+IFNα		-IFNα	+IFNα		-IFNα	+IFNα
	87	87.5		34	24.4		90.8	73
	71.5	64		37.5	15.7		80.1	60.3
	84.7	82.1		8.63	1.93		73.3	59.8
	93.1	88.7		36.7	19.8		87.4	81.6
	91	87.1		19.3	12.2		79.5	84.8
	76.6	59.2		89.8	79.4		83.3	61.5
	82.1	70.9		69.5	49.6		69.7	61.2
	92	91.8		55	39.8		56.9	61.2
	95.9	93.9		61.3	35.7		83.2	75

## Sheet: Figure 6
Figure 6a	Pearson correlation between enrichment score for KEGG’s Nicotinate/Nicotinamide metabolic pathway and Type I IFN signalling
	IFN GSVA Score	NAD/NADH GSVA Score
Patient 1	0.621015	0.311682
Patient 2	0.217293	-0.2242
Patient 3	0.290533	-0.13835
Patient 4	-0.12631	-0.05581
Patient 5	0.318456	0.053383
Patient 6	0.420913	0.045543
Patient 7	0.401121	0.427631
Patient 8	0.614542	0.420591
Patient 9	0.567325	0.357786
Patient 10	0.070562	0.121116
Patient 11	0.051801	-0.37426
Patient 12	-0.1659	-0.29999
Patient 13	0.373063	-0.04123
Patient 14	0.386083	-0.07052
Patient 15	0.265325	-0.06724
Patient 16	0.017072	-0.07205
Patient 17	-0.08652	-0.06423
Patient 18	0.235951	0.104291
Patient 19	-0.26802	-0.09734
Patient 20	-0.07056	-0.16886
Patient 21	-0.03884	-0.45809
Patient 22	-0.09711	-0.1162
Patient 23	0.272887	0.202439
Patient 24	-0.50212	-0.24188
Patient 25	0.1027	0.048123
Patient 26	-0.09529	-0.39835
Patient 27	-0.21595	-0.07546
Patient 28	0.015526	-0.25206
Patient 29	0.129466	0.124256
Patient 30	-0.43851	0.011972
Patient 31	0.646474	0.47744
Patient 32	0.065591	-0.2095
Patient 33	0.321333	-0.03158
Patient 34	0.130321	0.147072
Figure 6b	Normalized read counts
		Healthy (n=11)											IFN-Neg (n=6)						IFN-High (n=15)
	CD38	1323.1	1277.15	692.867	820.262	1157.9	936.087	755.293	2042.4	958.748	1579.63	1360.17	952.955	645.931	987.741	2063.18	2243.33	1492.11	4572.28	4577.47	4848.67	5325.8	2188.41	1682.26	1916.66	1789.9	4076.34	926.369	1526.7	2367.77	6267.5	1786.24	2156
	PARP9	2133.09	2206.71	2001.31	2062.37	3050.25	2053.16	1904.61	2781	3319.73	2549.59	2845.32	4387.36	2743.85	4072.76	2478.78	3938.41	3991.43	9743.14	8484.92	9138.36	11506.6	13173	5338.84	6951.24	10828	6236.97	5193.8	8716.23	4962.5	6374.34	5252.36	7829.93
	PARP10	7023.43	8954.54	9661.49	10961.4	8698.59	7515.54	11048.7	7102.43	7470.37	6787.85	7546.16	13685.6	7716.8	9836	5358.33	8196.18	9173.11	12594.5	9650.75	10257.2	12283	13200.2	12640.2	8604.77	11846.8	11493	11769.2	13844.5	8521.97	8929.47	8836.77	10675.2
	PARP12	5443.19	5190.24	4281.42	5461.72	4439.4	4001.53	4197.06	4423.93	4666.89	5126.76	4621.48	5237.38	3686.51	5472.16	4388.14	4732.14	4944.55	5908.54	6794.7	7415.67	9482.44	9708.65	7167.97	8222.66	8430.79	7786.51	5534.9	7429.64	6564.35	7382.81	6086.88	8193.18
Figure 6c	CD38+ expression in CD8 T cell (MFI)
	+αCD3/CD28	+αCD3/CD28
	-IFNα	+IFNα
	3406	4633
	13450	25097
	16117	31565
	4185	22716
	21411	35336
	7596	19211
	29236	41431
Figure 6d	NAD+/NADH ratio in CD8 T cell
	+αCD3/CD28	+αCD3/CD28
	-IFNα	+IFNα
	1.54376	0.791083
	1.24462	0.727855
	0.827273	0.563801
	1.84796	0.667212
	1.5932	0.625064
	1.91596	0.822801
	3.44743	1.48747
Figure 6e	NAD+/NADH ratio in CD8 T cell
	+αCD3/CD28	+αCD3/CD28	+αCD3/CD28	+αCD3/CD28
	-IFNα	-IFNα	+IFNα	+IFNα
	-NMN	+NMN	-NMN	+NMN
	1.54376	2.03116	0.791083	1.31669
	1.24462	1.54386	0.727855	0.899404
	0.827273	2.13565	0.563801	0.801192
	1.84796	3.78334	0.667212	1.22167
	1.5932	2.35716	0.625064	1.2941
	1.91596	2.55981	0.822801	1.06745
	3.44743	5.08428	1.48747	2.22936
Figure 6f	OCR (% normalised to basal level of each individual)
	1 hour after +αCD3/CD28 stimulation					2 hours after +αCD3/CD28 stimulation
	+αCD3/CD28	+αCD3/CD28	+αCD3/CD28	+αCD3/CD28		+αCD3/CD28	+αCD3/CD28	+αCD3/CD28	+αCD3/CD28
	-IFNα	-IFNα	+IFNα	+IFNα		-IFNα	-IFNα	+IFNα	+IFNα
	-NMN	+NMN	-NMN	+NMN		-NMN	+NMN	-NMN	+NMN
	109.323	114.253	98.5631	101.202		100.348	103.157	83.2866	84.7465
	97.0377	123.632	98.9234	109.832		85.9505	110.454	78.933	89.8296
	104.999	111.563	101.356	102.22		86.0329	97.3966	86.5758	85.5396
	98.2243	109.351	84.5909	97.0703		73.8463	88.6813	61.6847	74.055
	116.738	107.952	90.9047	93.194		104.969	93.6475	75.2774	76.0508
	134.873	132.475	72.7202	80.8647		112.013	116.34	51.4842	58.592
	100.903	121.648	96.3717	100.711		89.3316	109.97	84.0542	85.7303
	92.4839	106.117	86.666	95.0491		84.1274	94.8954	74.0345	78.9108
Figure 6g	Gated CD8+ T cells
	Percentage of Annexin V-/PI-					Percentage of Annexin V+ cells
	+αCD3/CD28	+αCD3/CD28	+αCD3/CD28	+αCD3/CD28		+αCD3/CD28	+αCD3/CD28	+αCD3/CD28	+αCD3/CD28
	-IFNα	-IFNα	+IFNα	+IFNα		-IFNα	-IFNα	+IFNα	+IFNα
	-NMN	+NMN	-NMN	+NMN		-NMN	+NMN	-NMN	+NMN
	55.7	63.8	46.1	58		43.8	35.7	53.5	41.7
	56.1	53.9	41.3	52.2		43	45.8	58	47.3
	74	52.2	62.1	73.5		24.97	47.4	37.47	25.85
	32.8	73.5	29.7	49.9		66.2	25.66	70	49.6
	76.3	78.5	57.3	64.4		23.41	21.41	42.5	35.4
	69.5	82.9	28	36.9		30.1	16.71	71.2	62.8
	74.1	69.1	24.4	52.8		25.39	30.3	75.2	46.5
	35.1	34.6	21	24.5		64.28	64.78	78.54	75.05
	47.1	69.1	45.3	41.5		52.34	30.56	54.45	58.32

## Sheet: Supplementary Figure 2
Supplementary Figure 2a	Gene set enrichment scores generated using GSVA analysis
	Mitochondrial-induced apoptosis pathway				Response to DNA Damage pathway				Type I IFN signalling pathway
	Control (n=10)	Active SLE (n=12)	Inactive SLE (n=15)		Control (n=10)	Active SLE (n=12)	Inactive SLE (n=15)		Control (n=10)	Active SLE (n=12)	Inactive SLE (n=15)
	-0.476913	0.4989	-0.261525		-0.450633	0.651281	0.123491		-0.474794	0.400781	-0.371024
	-0.149494	0.0867186	0.430135		-0.510326	0.141044	0.224918		-0.485922	-0.011066	0.36456
	-0.517198	0.58546	-0.147475		-0.538723	0.670907	-0.113366		-0.425432	0.462618	0.271901
	-0.522727	0.394221	0.0621371		-0.672893	0.607312	-0.00349162		-0.40649	0.564688	-0.117187
	-0.14063	0.371776	-0.552789		-0.401132	0.268277	-0.51204		-0.146323	0.697777	-0.296363
	-0.326971	0.289326	-0.127709		-0.206706	0.518112	-0.205619		-0.556082	0.596008	-0.17567
	-0.215446	0.124854	0.0979031		-0.330194	0.455818	0.22555		-0.425858	0.0430972	0.444502
	0.0782463	0.399043	0.0599713		-0.254844	-0.197716	0.291456		-0.437851	0.243854	0.0940524
	-0.181621	-0.0461059	-0.317655		-0.0262286	0.380145	-0.429312		-0.474201	0.3123	-0.298713
	-0.280972	0.485951	-0.0389911		-0.536057	0.380219	-0.176903		-0.444486	0.288677	0.237569
		0.472749	-0.268446			0.6527	-0.126882			0.520996	-0.291999
		0.335482	-0.0791877			-0.40302	-0.206951			-0.0850947	0.457947
			0.46003				0.280318				-0.0800705
			-0.146022				-0.41257				0.261071
			-0.0109013				0.0273191				0.200455

## Sheet: Supplementary Figure 3
Supplementary Figure 3b	CD8+ T cells
	MT-ND3 (Expression Relative to 18s)				MT-ATP6 (Expression Relative to 18s)				MT-CYTB (Expression Relative to 18s)
	HC (n=6)	SLE-2 (n=7)	SLE-1 (n=7)		HC (n=6)	SLE-2 (n=7)	SLE-1 (n=7)		HC (n=6)	SLE-2 (n=7)	SLE-1 (n=7)
	0.00358594	0.00100444	0.0021096		0.00164456	0.000502682	0.000937842		0.0114357	0.00317774	0.00712364
	0.00182399	0.000903262	0.00162436		0.000869069	0.00054871	0.000860422		0.00716125	0.003521	0.00580374
	0.00302439	0.000959162	0.00174321		0.00100521	0.000443648	0.000861523		0.00913458	0.00379634	0.00623218
	0.00245831	0.00155661	0.00179859		0.00110812	0.000781056	0.000721741		0.00865236	0.0057456	0.00459325
	0.00184192	0.00104954	0.00246705		0.000709096	0.000519823	0.00100121		0.00523634	0.00401407	0.00606958
	0.00208298	0.00113398	0.0032934		0.000886927	0.000505092	0.00155541		0.00704717	0.00367324	0.0116906
		0.00140052	0.00320462			0.000487014	0.00144201			0.00363639	0.00903148
	CD4+ T cells
	MT-ND3 (Expression Relative to 18s)				MT-ATP6 (Expression Relative to 18s)				MT-CYTB (Expression Relative to 18s)
	HC (n=6)	SLE-2 (n=6)	SLE-1 (n=6)		HC (n=6)	SLE-2 (n=6)	SLE-1 (n=6)		HC (n=6)	SLE-2 (n=6)	SLE-1 (n=6)
	0.0134019	0.00706877	0.015619		0.00718543	0.00662289	0.0140868		0.0527545	0.0347856	0.0732084
	0.0192274	0.00684402	0.0176838		0.0115433	0.00737544	0.0131375		0.0669622	0.0296402	0.0790642
	0.00935219	0.00962114	0.0148709		0.00883429	0.00915298	0.00960259		0.0451155	0.0474205	0.0554624
	0.0157901	0.0054562	0.010797		0.0146471	0.00521599	0.00910998		0.0545524	0.0250925	0.0461512
	0.00943903	0.0142235	0.0114347		0.0145181	0.0118533	0.00936116		0.0572537	0.0467902	0.0511918
	0.0130608	0.00764784	0.0121855		0.0134288	0.00745241	0.00938188		0.0525988	0.0360246	0.0461496
Supplementary Figure 3c	CD8+ T cells
	COX4L1 (Expression Relative to HPRT)				SDHAF4 (Expression Relative to HPRT)
	HC (n=6)	SLE-2 (n=6)	SLE-1 (n=6)		HC (n=6)	SLE-2 (n=6)	SLE-1 (n=6)
	14.8867	18.5512	10.2843		0.415934	0.266577	0.16594
	29.6665	19.614	11.6331		0.359914	0.253756	0.204791
	24.6876	15.8775	24.1232		0.486055	0.404123	0.322446
	23.3757	34.483	13.9975		0.446838	0.250842	0.24956
	22.8012	14.3126	11.5093		0.651533	0.244442	0.208678
	14.1227	24.0479	15.8045		0.33524	0.198755	0.259398
	CD4+ T cells
	COX4L1 (Expression Relative to HPRT)				SDHAF4 (Expression Relative to HPRT)
	HC (n=6)	SLE-2 (n=6)	SLE-1 (n=6)		HC (n=6)	SLE-2 (n=6)	SLE-1 (n=6)
	31.205	18.2135	16.7079		0.298574	0.235257	0.265591
	27.5074	20.8764	28.8601		0.254796	0.405132	0.338888
	30.1171	30.5834	17.704		0.286963	0.282783	0.361538
	23.4396	23.6473	14.3244		0.327451	0.271057	0.298564
	21.4886	13.5967	10.0173		0.269425	0.379727	0.384443
	36.0744	19.8723	18.5195		0.404663	0.166219	0.367182

## Sheet: Supplementary Figure 4
Supplementary Figure 4a	Distribution curve of ISM values in healthy controls and LN patients.
	SLE (n=50)	Healthy (n=31)
	1.73084	-0.1852
	2.76405	-0.11698
	2.4187	-0.00339
	-0.18942	-0.00339
	2.77807	-0.56572
	-0.51063	-1.16148
	0.844583	-0.36704
	1.73939	-0.09095
	2.3417	-0.42188
	-1.28209	-0.32793
	-1.24465	-0.01936
	2.15717	-0.16053
	-0.72843	-0.34529
	1.57201	0.486166
	1.17361	-0.73058
	1.05721	-0.67493
	1.50401	-0.68434
	2.26154	-0.01061
	0.345558	-0.07794
	2.0438	-0.29153
	1.32731	-0.11957
	0.088592	-0.78812
	1.2275	-0.64363
	2.49631	-0.8878
	2.80763	0.047895
	2.23344	-0.82445
	1.97374	-0.39273
	2.20381	-0.35282
	-0.45678	0.377024
	-0.11124	-0.61181
	1.42433	-1.07156
	0.843861
	0.726605
	1.80142
	2.95895
	1.87708
	0.362174
	2.11841
	3.02505
	1.29252
	0.562246
	1.03609
	-0.2797
	-0.35406
	1.86536
	2.30058
	-0.54216
	-0.89377
	-0.19344
	2.05353
Supplementary Figure 4c	Pearson correlation of qPCR-based ISM score with RNAseq-derived score
	GSVA Score	IFN Score
	0.697777	3.20149
	0.564688	2.872
	0.444502	2.83434
	0.288677	2.09124
	0.237569	1.71793
	0.261071	1.90612
	0.243854	1.08148
	0.271901	1.53843
	0.0430972	1.89086
	-0.146323	-0.103148
	-0.0850947	0.870717
	-0.117187	0.795818
	-0.371024	0.79502
	-0.485922	-0.127622
	-0.40649	0.334446
	-0.425432	0.435616

## Sheet: Supplementary Figure 6
Supplementary Figure 6a	MTG (MFI)
	(Naive CD8+ gated)					(Effector CD8+ gated)					(Effector memory CD8+ gated)					(Central memory CD8+ gated)
	HC (n=20)	IFN-Neg SLE (n=8)	IFN-High SLE (n=13)	RA (n=7)		HC (n=20)	IFN-Neg SLE (n=8)	IFN-High SLE (n=13)	RA (n=7)		HC (n=20)	IFN-Neg SLE (n=8)	IFN-High SLE (n=13)	RA (n=7)		HC (n=20)	IFN-Neg SLE (n=8)	IFN-High SLE (n=13)	RA (n=7)
	1614	3297	2965	2029		5498	5634	9490	3402		9822	6917	8882	4515		8540	6507	7895	6258
	3728	1272	4833	2236		14457	2252	9537	2793		17354	3265	11135	5392		12137	2550	8312	4581
	3451	2909	2612	4198		8333	6018	8051	6783		10945	8312	8415	5974		8688	9170	6507	9537
	3234	2357	3747	4068		5512	3191	4559	6985		6684	6446	6304	6767		5566	7306	6047	8251
	1518	8111	10294	1890		2793	4786	13828	5049		5844	3728	14119	5607		5037	8353	12156	6444
	1286	2301	4254	2662		1972	4396	9884	4880		3009	3410	10870	6151		3648	5366	11719	6867
	2024	1348	2437	2005		4683	2514	4068	4343		4450	1748	4626	1405		7666	3210	7211	6701
	3876	1469	5675			11725	4038	15263			4270	4019	11611			7282	3923	10292
	3801		3507			2323		7247			3067		8690			8795		8854
	5224		4751			13526		8415			4833		9283			11497		9750
	4117		4396			2720		7020			4637		7648			10141		8091
	2668		2668			5579		6475			5366		6571			6304		6151
	1765		3142			4228		7054			1166		6783			6096		6684
	2148					3157					4198					6701
	3765					7895					2158					6539
	2072					6861					2384					5459
	1275					3127					1949					3321
	1452					3765					2247					4354
	2029					2994					4137					3203
	1278					2833					2916					3023
Supplementary Figure 6b	MTDR (MFI)
	(Naive CD8+ gated)					(Effector CD8+ gated)					(Effector memory CD8+ gated)					(Central memory CD8+ gated)
	HC (n=20)	IFN-Neg SLE (n=8)	IFN-High SLE (n=13)	RA (n=7)		HC (n=20)	IFN-Neg SLE (n=8)	IFN-High SLE (n=13)	RA (n=7)		HC (n=20)	IFN-Neg SLE (n=8)	IFN-High SLE (n=13)	RA (n=7)		HC (n=20)	IFN-Neg SLE (n=8)	IFN-High SLE (n=13)	RA (n=7)
	3719	7300	5930	3866		9993	13262	15761	6319		14565	17439	15226	9750		15878	15917	15002	14855
	4592	2285	10705	3811		13035	4694	17526	4833		13132	6800	20886	10626		11190	5787	17014	10242
	9726	10158	5620	10583		19879	20201	18920	17209		23344	33600	15453	13956		20681	39108	14105	27081
	7372	7970	7610	9537		13627	11119	18920	17700		15800	24767	14210	16640		13460	29563	11639	24048
	3234	10191	26321	4088		6668	4312	33037	13067		14493	7837	32958	15800		13526	10067	30016	18008
	2746	5634	8716	6381		4333	10945	23206	14782		6539	1972	25157	20076		7992	13460	28751	23344
	4178	1515	6529	1972		11611	3001	12972	5275		10267	5759	14049	1031		19014	3904	23702	8947
	10656	1872	9013			42362	6032	37644			11290	2923	23693			21827	6304	21462
	14015		10550			6871		29877			8483		34099			38146		37307
	11384		16847			39852		38398			10343		42928			36541		47053
	9375		16847			4928		30196			8071		36632			31887		37551
	6867		8391			15491		22126			13526		22590			17920		20852
	6075		8767			16984		20577			3888		19459			27382		19981
	7390					12624					15039					31808
	7648					27350					4493					20630
	6614					23847					8211					19504
	5431					13567					8391					13607
	4178					10459					6352					12004
	4798					7780					9352					7666
	1908					3866					3747					4168
Supplementary Figure 6c	TMRM (MFI)
	(Naive CD8+ gated)					(Effector CD8+ gated)					(Effector memory CD8+ gated)					(Central memory CD8+ gated)
	HC (n=22)	IFN-Neg SLE (n=12)	IFN-High SLE (n=13)	RA (n=5)		HC (n=22)	IFN-Neg SLE (n=12)	IFN-High SLE (n=13)	RA (n=5)		HC (n=22)	IFN-Neg SLE (n=12)	IFN-High SLE (n=13)	RA (n=5)		HC (n=22)	IFN-Neg SLE (n=12)	IFN-High SLE (n=13)	RA (n=5)
	847	1441	1044	1535		2604	5906	1916	2526		1822	18760	4772	2116		10740	18973	9204	3943
	1763	1606	1392	1374		28649	4029	17831	4415		1728	17268	7761	5522		5580	18098	3631	7701
	3008	839	1769	573		962	8435	17964	2039		1668	837	18187	3308		24867	4291	21783	3747
	1769	2568	2994	1162		26353	5801	19014	4127		2414	5340	22273	11273		15339	20076	21198	13864
	2591	2460	3476	517		1013	3045	14493	1587		1915	25019	19346	475		30355	21945	19250	1225
	1258	9679	2944			4052	4526	38019			3612	15002	36091			11606	19683	33673
	863	1125	4078			9170	5250	20732			512	7704	17613			18098	12971	17354
	1167	2888	4763			3074	725	16972			3353	1967	25205			14315	18008	21945
	1082	1399	2425			1286	20835	4868			669	26813	3747			51446	11639	18413
	2143	2058	3561			48234	4683	11959			2854	24167	18688			33840	12907	20477
	1614	1198	7054			6523	4331	25836			5301	4253	29168			16640	14692	24650
	1164	1198	2043			8860	16345	1863			3045	24139	17225			10891	22712	20176
	1703		3932			3097		6917			7071		12018			19830		2637
	2437					8272					5703					17439
	2285					3913					17396					21094
	1511					8394					14105					12562
	4127					1141					2082					23811
	2153					2087					1228					21622
	1939					13067					4058					17396
	1156					17014					851					7685
	1237					1610					319					2581
	933					3042					10009					12733
Supplementary Figure 6d	% Naïve ( CD8+ gated)					% Effector (CD8+ gated)					% Effector memory (CD8+ gated)					% Central memory (CD8+ gated)
	HC (n=30)	IFN-Neg SLE (n=13)	IFN-High SLE (n=19)	RA (n=7)		HC (n=30)	IFN-Neg SLE (n=13)	IFN-High SLE (n=19)	RA (n=7)		HC (n=30)	IFN-Neg SLE (n=13)	IFN-High SLE (n=19)	RA (n=7)		HC (n=30)	IFN-Neg SLE (n=13)	IFN-High SLE (n=19)	RA (n=7)
	53.6	51.2	8.38	6.24		15.8	8.71	5.32	8.9		22	24.9	54.5	65.1		8.6	15.2	31.8	19.7
	23.3	41.5	88.2	20.3		6.46	29.8	0.88	14.6		28.2	24.4	3.07	58.8		42	4.27	7.82	5.59
	49	20	94.5	27		10.4	35.5	0.54	5.94		25.4	49.9	2.04	32.1		15.1	7	2.9	5.23
	46.7	34.9	67	25.5		8.11	31.1	14	41.6		30	24.7	17.3	25.5		15.2	8.57	1.69	3.17
	49.9	3.29	21.7	31.7		11.5	13.6	61.9	37.5		27.1	65.7	15.5	14.7		11.5	13.8	0.88	8.2
	55.8	27.6	29.8	61.7		9.57	21.2	49.4	14.6		28.6	20	16.4	19.6		6.06	26.1	4.35	20.4
	21.4	53.2	34.5	42.9		18.3	29.6	29.9	9.87		54.2	13.8	32.1	59.5		6.17	3.34	5.63	3.71
	44.7	20.2	52.2			15.8	31.6	4.13			37.1	37.5	36.9			2.34	10.7	8.13
	33.7	17.2	30			9.18	60.8	36.7			41.1	18.2	25.2			12.8	3.73	8.03
	31.8	46.7	62.1			7.14	2.89	27.8			51.6	24.3	9.22			8.65	26.1	2.31
	58	27.6	47.3			21.4	33.5	23.2			15.6	27.4	30.3			6.97	11.5	2.02
	44	42.5	36.9			23.9	22.4	37.4			27.2	23.5	10.1			8.87	11.6	13.1
	50.8	44.8	21.4			25.1	13.2	8.96			13.4	26.3	54.7			7.02	15.7	17.4
	58.6		50.6			9.68		10.2			30.6		34.8			7.15		4.43
	28.7		44.1			37.9		22.4			24.6		26.9			3.4		6.61
	58		51.8			27.3		22.8			13.6		19.8			4.7		5.57
	36.3		72			8.4		3.06			34.1		16.2			16		8.78
	36.8		39			25.3		17			32.2		36.3			8.61		7.71
	60.4		64.7			6.72		64.7			17.3		8.14			10.8		11.6
	48					27.9					22.1					8.61
	43.3					10.7					19					19.5
	44.3					6.86					35.3					13.6
	61.3					10.5					17.3					10.9
	53.1					10.6					30					6.31
	56					14.4					17.9					11.8
	34.2					25.1					33					7.79
	35.1					47.2					13					4.72
	52.5					10.5					28.5					8.49
	57.3					15.4					23					4.3
	32.1					24.4					26.8					16.7
Supplementary Figure 6e	% of cROS positive cells
	(Naive CD8+ gated)					(Effector CD8+ gated)					(Effector memory CD8+ gated)					(Central memory CD8+ gated)
	HC (n=22)	IFN-Neg SLE (n=11)	IFN-High SLE (n=15)	RA (n=4)		HC (n=22)	IFN-Neg SLE (n=11)	IFN-High SLE (n=15)	RA (n=4)		HC (n=22)	IFN-Neg SLE (n=11)	IFN-High SLE (n=15)	RA (n=4)		HC (n=22)	IFN-Neg SLE (n=11)	IFN-High SLE (n=15)	RA (n=4)
	27.9	13.6	78.2	11.5		47.2	50.6	89.9	26.6		48.9	74	92.1	20		59.3	62.1	91.1	49
	13.7	15	35	7.79		77.3	41.6	59.2	31.9		21.6	72.7	56.1	27.6		45.7	74.3	71.9	38.7
	12.2	21.7	12.8	4.62		16.2	34.9	30	18.5		40	38.1	44.9	23.5		55.2	68.1	44	34.7
	16.4	10.8	8.32	6.79		58.4	24.6	57.9	37		23.9	19.4	44.4	52.6		62.4	11.8	39.4	56.3
	17.2	51.4	15.8			17.3	32.5	65.6			49.9	59.2	74.7			70.7	60.6	83.1
	9.03	9.7	12.7			35.6	37.7	57.9			25.1	40.4	69.7			47.7	46.2	76.3
	5.63	14.6	11.3			45.3	15.5	54.2			32.1	36.9	69.8			52	67	70.7
	6.63	10.1	19.9			34.9	64.2	70.9			53.3	69	85.7			52.7	51.8	89
	8.08	24.2	27.9			50.5	44.8	73.2			13.8	73.1	67.7			49.7	58	80.1
	11.5	18.5	26.4			49.7	48.4	57.3			52	41.7	73			61.7	54	81.6
	7.05	18.1	12.1			45.6	57.2	27.3			29.3	62.7	39.2			45.6	63.6	53.2
	10.5		8.09			30.9		38.9			47.5		51.9			60.7		63.3
	6.55		32.9			36.1		82.2			39.2		87.1			53.6		88.4
	8.07		10.1			25.6		13.9			52.3		46.1			64.2		55.7
	3.77		15.2			43		72			59.4		59.6			54.4		47
	15.4					4.89					36					66.7
	9.12					53.4					21.3					48.3
	10.6					35.7					34.2					67.7
	11.4					51.4					49.7					60.6
	7.8					53.9					27.7					60.1
	8.95					33					23					42.4
	13.6					42.2					51					53.4

## Sheet: Supplementary Figure 7
Supplementary Figure 7a	MTG (MFI) - CD4+ T cell gated
	HC (n=20)	IFN-Neg SLE (n=8)	IFN-High SLE (n=13)	RA (n=7)
	5620	3112	7229	6397
	11582	6523	5662	4988
	6734	5901	5099	9013
	4952	9010	5607	8540
	4649	4198	13481	5675
	3932	3410	9906	4868
	6867	3631	6242	6620
	7914	5485	9608
	6717		5432
	10497		6783
	6750		5675
	6381		4218
	4471		4821
	4740
	8601
	5785
	3127
	3684
	4637
	3932
Supplementary Figure 7b	MTDR (MFI) - CD4+ T cell gated
	HC (n=20)	IFN-Neg SLE (n=8)	IFN-High SLE (n=13)	RA (n=7)
	11668	14745	14140	16805
	12470	7780	14386	13328
	18781	26225	12470	31368
	12107	24810	18781	29168
	13361	35331	29944	18368
	10626	12197	24161	18008
	19014	5512	22786	27903
	30546	6288	25582
	29025		23847
	32606		35208
	25019		26615
	22218		16273
	21370		14320
	23402
	55772
	22301
	15299
	11171
	12971
	7426
Supplementary Figure 7c	TMRM (MFI) - CD4+ T cell gated
	HC (n=22)	IFN-Neg SLE (n=12)	IFN-High SLE (n=13)	RA (n=5)
	11459	13120	14519	19460
	15485	16640	16195	15817
	18498	22662	13627	7588
	20126	13627	16805	8171
	19790	16235	12077	16805
	12165	24957	23870
	11273	11525	12781
	10731	20630	12531
	47287	13164	20938
	31262	18596	15722
	17225	16395	15996
	10092	21240	14891
	14351		11725
	21409
	16115
	18827
	19346
	15415
	15529
	9306
	14965
	20919
Supplementary Figure 7d	Percentage of cROS+ cells - CD4+ T cell gated					Percentage of mROS+ cells - CD4+ T cell gated
	HC (n=22)	IFN-Neg SLE (n=11)	IFN-High SLE (n=15)	RA (n=4)		HC (n=22)	IFN-Neg SLE (n=11)	IFN-High SLE (n=15)	RA (n=4)
	52.7	70.8	92.1	63.4		9.79	7.78	43.4	11.6
	58.8	75.8	65.5	69.8		5.89	18.4	10.7	20.6
	74.3	77.3	60.7	52.7		6.22	5.32	7.86	11.5
	80.9	61.5	68.4	40.1		8.56	1.35	12.5	1.56
	80	73.7	68			3.32	11.9	14
	66.6	56.7	68.5			10.4	21.1	6.18
	51.8	84.4	60			7.31	3.74	4.51
	49.4	63.3	82.8			1.71	3.78	6.77
	63	78.2	79.2			24.1	1.04	7.25
	74.3	70.7	79.2			10.3	1.63	2.97
	54.3	68.3	62.8			4.42	1.47	7.39
	71.4		72.5			4.41		3.27
	65.8		77.9			2.1		9.67
	66.6		57.6			2.59		14.5
	66.2		73.3			5.32		1.76
	78.9					3.63
	70					11.1
	70.6					2.09
	71.9					3.9
	66					1.21
	56.1					0.2
	74.5					1.28
Supplementary Figure 7e	% Naïve ( CD4+ gated)					% Effector memory (CD4+ gated)					% Central memory (CD4+ gated)
	HC (n=29)	IFN-Neg SLE (n=13)	IFN-High SLE (n=19)	RA (n=7)		HC (n=29)	IFN-Neg SLE (n=13)	IFN-High SLE (n=19)	RA (n=7)		HC (n=29)	IFN-Neg SLE (n=13)	IFN-High SLE (n=19)	RA (n=7)
	49.5	54.8	11.6	39.4		12.8	9.02	18.6	8.67		35.8	32.5	68.9	50.4
	45.3	44.7	63.2	49.3		19	11.4	4.18	14.6		30.9	42.2	31.5	30.7
	68.4	29.2	68.1	49.2		6.37	35.8	4.82	17.8		23.4	32.5	26.6	30.2
	48.4	27.3	67.7	29.6		11.8	51.7	3.78	29.9		37.4	18.1	26.7	37.5
	71.1	4.15	29.3	45.7		8.28	26.7	30.8	25.9		19	68.6	35.8	27.7
	18.2	44.5	15.1	52.1		12.9	7.47	27.2	12.8		67.4	47.3	47.2	34.6
	37.5	57.1	26.9	63.3		26	17.5	23	7.83		34.4	23.8	47.8	28.7
	40.1	38.3	43.9			26	11.7	30.8			32.2	48.9	20.8
	38.4	27	46.7			17.6	36	31.5			43.3	29	17.8
	58	36.1	51.7			10.4	10.4	14.9			30.6	53.3	32.7
	48.4	53.3	48			17.6	18.1	26.9			32.5	27.3	24.1
	57	45.5	43.5			12.7	14	23.5			29	38.1	31.4
	57.2	70.9	27.3			15.2	4.6	31.6			27	24.1	40.5
	45.4		44.7			29.6		26.9			23.6		25.7
	47.4		40.5			16.9		15.7			34.7		41.9
	29.6		53.5			30		13.8			38.9		30.6
	45		64.4			9.25		9.25			41.7		25.9
	67.2		41.9			6.98		17.5			25.3		39.9
	53.2		39.4			12.8		11.3			31		49.1
	68.7					5.23					25.9
	46.1					14.2					38.7
	73.8					6.05					19.8
	53					14.5					31.9
	57.5					11.3					30.4
	53.2					14.9					30.8
	45.8					16.6					35.1
	54.7					16.1					28.6
	75.9					5.53					18.1
	50.2					9.02					25.3

[truncated: 8 more sheets: Supplementary Figure 8, Supplementary Figure 9, Supplementary Figure 10, Supplementary Figure 11, Supplementary Figure 12, Supplementary Figure 13, Supplementary Table 2, Supplementary Table 3 ]
